# Supplementary material for: High resolution descriptors for UAV mapping in biodiversity conservation – A case study of sandy steppe habitat renewal
Source: PLoS One. 2025 Mar 13;20(3):e0315399. doi: 10.1371/journal.pone.0315399 (PMC11906168; doi:10.1371/journal.pone.0315399)
Supplement: S1 Table — Vegetation data gathered during fieldwork campaigns, presented in tabular form, .xlsx file. (XLSX) [file pone.0315399.s001.xlsx]

## Sheet: Table S1
Supplementary Material Table S1
Complete Latin names of plant species detected on the Sunčani salaš test site along with Life Science Identifier for each species (LSID, according to https://www.ipni.org/)
Festuca rupicola	Festuca rupicola Heuffel. 1858	lsid:ipni.org:names:403454-1
Stelaria sp
Medicago lupulina	Medicago lupulina L. 1753	lsid:ipni.org:names:506268-1
Galium glaucum	Galium glaucum L. 1753	lsid:ipni.org:names:327111-2
Ambrosia artemisiifolia	Ambrosia artemisiifolia L. 1753	lsid:ipni.org:names:176058-1
Trifolium sp
Lepidium sp	Lepidium draba L. 1753	lsid:ipni.org:names:286156-1
Stelaria graminea	Stellaria graminea L. 1753	lsid:ipni.org:names:310207-2
Vicia hirsuta	Vicia hirsuta (L.) S. F. Grey 1822	lsid:ipni.org:names:524810-1
Vicia sativa subsp. nigra	Vicia sativa subsp. nigra (L.) Ehrh. 1780	lsid:ipni.org:names:60467411-2
Silene conica	Silene conica L. 1753	lsid:ipni.org:names:157130-1
Veronica spicata	Veronica spicata L. 1753	lsid:ipni.org:names:812676-1
Achillea millefolium	Achillea millefolium L. 1753	lsid:ipni.org:names:2294-2
Rumex acetosa	Rumex acetosa L. 1753	lsid:ipni.org:names:316117-2
Descurainia sophia	Descurainia sophia (L.) Webb ex Prantl 1891	lsid:ipni.org:names:282077-1
Poa bulbosa	Poa bulbosa L. 1753	lsid:ipni.org:names:320038-2
Festuca pratensis	Festuca pratensis Huds. 1762	lsid:ipni.org:names:332105-2
Buglossoides arvensis	Buglossoides arvensis (L.) I.M.Johnst. 1954	lsid:ipni.org:names:113724-1
Dactylis glomerata	Dactylis glomerata L. 1753	lsid:ipni.org:names:397309-1
Bromus sterilis	Bromus sterilis L. 1753	lsid:ipni.org:names:332081-2
Alyssum alyssoides	Alyssum alyssoides (L.) L. 1759	lsid:ipni.org:names:277314-1
Phleum phleoides	Phleum phleoides (L.) H.Karst. 1880	lsid:ipni.org:names:415866-1
Crepis biennis	Crepis biennis L. 1753	lsid:ipni.org:names:199715-1
Dianthus giganteiformis subsp. pontederae	eDianthus giganteiformis subsp. pontederae (A. Kern.) Soo 1970	lsid:ipni.org:names:77
Potentilla incana	Potentilla incana P.Gaertn., B.Mey. & Scherb. 1800	lsid:ipni.org:names:728277-1
Euphorbia cyparissias	Euphorbia cyparissias L. 1753	lsid:ipni.org:names:346205-1
Verbascum phlomoides	Verbascum phlomoides L. 1753	lsid:ipni.org:names:770045-1
Verbascum phoeniceum	Verbascum phoeniceum L. 1753	lsid:ipni.org:names:770051-1
Reseda lutea	Reseda lutea L. 1753	lsid:ipni.org:names:715534-1
Convolvulus arvensis	Convolvulus arvensis L. 1753	lsid:ipni.org:names:265849-1
Eryngium campestre	Eryngium campestre L. 1753	lsid:ipni.org:names:841701-1
Capsela bursa-pastoris	Capsella bursa-pastoris (L.) Medik. 1792	lsid:ipni.org:names:279929-1
Asclepias syriaca	Asclepias syriaca L. 1753	lsid:ipni.org:names:94683-1
Secale sylvestre	Secale sylvestre Host 1809	lsid:ipni.org:names:421194-1
Carduus nutans	Carduus nutans L. 1753	lsid:ipni.org:names:188890-1
Stipa pennata	Stipa pennata L. 1753	lsid:ipni.org:names:423636-1
Arabis hirsuta	Arabis hirsuta (L.) Scop. 1771	lsid:ipni.org:names:278269-1
Viola kitaibeliana	Viola kitaibeliana Schult. 1819	lsid:ipni.org:names:868446-1
Myosotis arvensis	Myosotis arvensis (L.) Hill 1764	lsid:ipni.org:names:150407-3
Erigeron annuus	Erigeron annuus (L.) Pers. 1807	lsid:ipni.org:names:203539-1
Jacobaea erucifolia subsp. erucifolia	Jacobaea erucifolia subsp. erucifolia (L.) G.Gaertn. & al.
Scabiosa columbaria	Scabiosa columbaria L. 1753	lsid:ipni.org:names:319793-1
Erodium cicutarium	Erodium cicutarium (L.) L'Hér. 1789	lsid:ipni.org:names:372219-1
Thymus sp
Succisa pratensis	Succisa pratensis Moench 1794	lsid:ipni.org:names:320331-1
Muscari sp
Ranunculus repens	Ranunculus repens L. 1753	lsid:ipni.org:names:713678-1
Galium verum	Galium verum L. 1753	lsid:ipni.org:names:750829-1
Artemisia sp
Rosa canina	Rosa canina L. 1753	lsid:ipni.org:names:731955-1
Achillea aspleniifolia	Achillea aspleniifolia L. 1753	lsid:ipni.org:names:2294-2
Lathyrus tuberosum	Lathyrus tuberosus L. 1753	lsid:ipni.org:names:502065-1
Salvia officinalis	Salvia officinalis L. 1753	lsid:ipni.org:names:456833-1
Rubus caesius	Rubus caesius L. 1753	lsid:ipni.org:names:735608-1
Prunus cerasifera	Prunus cerasifera Ehrh. 1785	lsid:ipni.org:names:729568-1
Vicia cracca	Vicia cracca L. 1753	lsid:ipni.org:names:30263827-2
Crataegus monogyna	Crataegus monogyna Jacq. 1775	lsid:ipni.org:names:106559-3
Typhoides arundinacea	Typhoides arundinacea Moensch 1794	lsid:ipni.org:names:426075-1
Silene vulgaris	Silene vulgaris (Moench) Garcke 1869	lsid:ipni.org:names:158668-1
Trifolium arvense	Trifolium arvense L. 1753	lsid:ipni.org:names:522881-1
Tragopogon orientalis	Tragopogon orientalis L. 1753	lsid:ipni.org:names:256092-1
Anthemis ruthenica	Anthemis ruthenica M.Bieb. 1808	lsid:ipni.org:names:177582-1
Cirsium brachicephalum	Cirsium brachycephalum Juratzka 1857	lsid:ipni.org:names:195091-1
Saponaria officinalis	Saponaria officinalis L. 1753	lsid:ipni.org:names:156627-1
Veronica prostrata	Veronica prostrata L. 1762	lsid:ipni.org:names:812523-1
Bromus japonicus	Bromus japonicus Thunb. 1784	lsid:ipni.org:names:927275-1
Equisetum arvense	Equisetum arvense L. 1753	lsid:ipni.org:names:300073-2
Trifolium sp (new)
Poa pratensis	Poa pratensis L. 1753	lsid:ipni.org:names:417792-1
Echium vulgare	Echium vulgare L. 1753	lsid:ipni.org:names:115950-1
Astragalus onobrychis	Astragalus onobrychis L. 1753	lsid:ipni.org:names:47
Chondrilla juncea	Chondrilla juncea L. 1753	lsid:ipni.org:names:328774-2
Cynodon dactylon	Cynodon dactylon (L.) Pers. 1805	lsid:ipni.org:names:30244282-2
Stipa capilata	Stipa capillata L. 1762	lsid:ipni.org:names:423200-1
Anchusa officinalis	Anchusa officinalis L. 1753	lsid:ipni.org:names:113312-1
Potentilla argentea	Potentilla argentea L. 1753	lsid:ipni.org:names:727660-1
Valeriana locusta	Valeriana locusta L. 1753	lsid:ipni.org:names:859937-1
Erigeron annuus	Erigeron annuus (L.) Pers. 1807	lsid:ipni.org:names:203539-1
Alopecurus pratensis	Alopecurus pratensis L. 1753	lsid:ipni.org:names:387176-1
Elymus repens	Elymus repens (L.) Gould 1947	lsid:ipni.org:names:90320-2
Juncus sp
Allium scorodoprasum	Allium scorodoprasum L. 1753	lsid:ipni.org:names:528834-1
Papaver rhoeas	Papaver rhoeas L. 1753	lsid:ipni.org:names:306058-2
Plantago lanceolata	Plantago lanceolata L. 1753	lsid:ipni.org:names:321285-2
Filipendula vulgaris	Filipendula vulgaris Moench 1794	lsid:ipni.org:names:724945-1
Avenula pubescens	Avenula pubescens (Huds.) Dumort. 1868	lsid:ipni.org:names:392028-1
Cruciata pedemontana	Cruciata pedemontana (Bellardi) Ehrend. 1962	lsid:ipni.org:names:60453492-2
Lotus corniculatus	Lotus corniculatus L. 1753	lsid:ipni.org:names:30179739-2
Erigeron canadensis	Erigeron canadensis L. 1753	lsid:ipni.org:names:203653-1
Silene otites	Silene otites (L.) Wibel 1799
Koeleria glauca	Koeleria glauca DC. 1813	lsid:ipni.org:names:406559-1
Ononis spinosa	Ononis spinosa L. 1753	lsid:ipni.org:names:332101-2
Bothriochloa ischaemum	Bothriochloa ischaemum (L.) Keng 1936	lsid:ipni.org:names:1191417-2
Onosma arenaria	Onosma arenaria Waldst. & Kit. 1812	lsid:ipni.org:names:119534-1
Daucus carota	Daucus carota L. 1753	lsid:ipni.org:names:841063-1
Calamagrostis epigejos	Calamagrostis epigejos (L.) Roth 1788	lsid:ipni.org:names:394433-1
Tribulus terestris	Tribulus terrestris L. 1753	lsid:ipni.org:names:873489-1
Setaria viridis	Setaria viridis (L.) P.Beauv. 1812	lsid:ipni.org:names:1171009-2
Polygonum aviculare	Polygonum aviculare L. 1753	lsid:ipni.org:names:695422-1
Carex sp
Amaranthus retroflexus	Amaranthus retroflexus L. 1753	lsid:ipni.org:names:10698-2
Berteroa incana	Berteroa incana (L.) DC. 1821	lsid:ipni.org:names:278924-1
Centaurea nigrescens	Centaurea nigrescens Willd. 1803	lsid:ipni.org:names:191103-1
Veronica austriaca	Veronica austriaca L. 1759	lsid:ipni.org:names:811661-1
Polygonum arenarium	Polygonum arenarium Waldst. & Kit.1802	lsid:ipni.org:names:695381-1
Celtis occidentalis	Celtis occidentalis L. 1753	lsid:ipni.org:names:301424-2
Potentila reptans	Potentilla reptans L. 1753	lsid:ipni.org:names:324739-2
Rubus caesius	Rubus caesius L. 1753	lsid:ipni.org:names:735608-1
Solidago sp
Ulmus glabra	Ulmus glabra Huds. 1762	lsid:ipni.org:names:856863-1
Fraxinus ornus	Fraxinus ornus L. 1753	lsid:ipni.org:names:609128-1
Gleditsia triacanthos	Gleditsia triacanthos L. 1753	lsid:ipni.org:names:110723-2
Prunus cerasifera	Prunus cerasifera Ehrh. 1785	lsid:ipni.org:names:729568-1
Malus sylvestris	Malus sylvestris (L.) Mill. 1768	lsid:ipni.org:names:726415-1
Canabis sativa	Cannabis sativa L. 1753	lsid:ipni.org:names:306087-2
