# Supplementary material for: High resolution descriptors for UAV mapping in biodiversity conservation – A case study of sandy steppe habitat renewal
Source: PLoS One. 2025 Mar 13;20(3):e0315399. doi: 10.1371/journal.pone.0315399 (PMC11906168; doi:10.1371/journal.pone.0315399)
Supplement: S2 Table — Fieldwork data in tabular form, .xlsx file. Data are presented jointly in the sheet named “Plot data”, as well as in separate sheets corresponding to different sampling dates. Each of defined sampling plots was observed several times during the season, as specified in Table S2. Based on multiple observations and prevailing mixture of plant species inside the plot during the whole season, each of the plots was finally categorized into one of defined habitat type categories (Table 7). Plot numbers in S2 Table correspond to the ones in S1 Fig. (XLSX) [file pone.0315399.s002.xlsx]

## Sheet: Plot data
Sampling round	Plot No	% cover	Festuca rupicola	Stelaria sp	Medicago lupulina	Galium glaucum	Ambrosia artemisiifolia	Trifolium sp	Lepidium draba	Stelaria graminea	Vicia hirsuta	Vicia sativa subsp. nigra	Silene conica	Veronica spicata	Achillea millefolium	Rumex acetosa	Descurainia sophia	Poa bulbosa	Festuca pratensis	Buglossoides arvensis	Dactylis glomerata	Bromus sterilis	Alyssum alyssoides	Phleum phleoides	Crepis biennis	Dianthus giganteiformis subsp. pontederae	Potentilla incana	Euphorbia cyparissias	Verbascum phlomoides	Verbascum phoeniceum	Reseda lutea	Convolvulus arvensis	Eryngium campestre	Capsela bursa-pastoris	Asclepias syriaca	Secale sylvestre	Carduus nutans	Stipa pennata	Arabis hirsuta	Viola kitaibeliana	Myosotis arvensis	Erigeron annuus	Jacobaea erucifolia subsp. erucifolia	Scabiosa columbaria	Erodium cicutarium	Thymus sp	Succisa pratensis	Muscari sp.	Ranunculus repens
1	1	70	8	6	5	5	1	1	1	1	1	1	1	1
1	2	80	5	5	5	1		1	1		1				6	2	2	3	8
1	3	50	5	5	6							1	5				1			1	8	1	6	3	1
1	4	60	7		5					5	1	1	1	2		1		6					1	5		1	7	5	1	1	1
1	5	90	8		5	5		1				1	1		1		1	5			5		1			5		5				1	1	1	1
1	6	30	1		6	1	1	2		1			2					6			1			1												6	2
1	7	100	8		5	1					1	5				6		5			2			6		1				2		1			1		1	1	1
1	8	60	6		1						2	2	1		7	1		7			1		1							3		1					2			1	1	1
1	9	60	7		7					1		2	1					5			2			7		2				1		1	1		5								1
1	10	60	8		5	1	1			5		1	1			1								6		2		2																2	1	1
1	11	70	8		5	1						1	2									1	2	1		5		1	1				1												1		1	1
1	12	60	5							5		1	5	1	5	2	1	1			2		5	7		5		5	5			2			2														1
1	13	90	6		2	2				2	1	2			1								2	8						1															1
1	14	100	5								2				5	2	1	8																	1												1
1	15	60	8		5	2							2				1				2	5	3	5					1				1					1
1	16	70	7		5		1			2		2	5		5		2	1			1	1	1	5	1	2	1						1
1	17	70	8		5	2				2			3		2	1		5									1	3																	2
1	18	90	3		5							1			8	1							5	6		1						1			5										1
1	19	60	7		6					1		1									1	7	5	2		2									1	7
1	20	50	6		5			1	5	5	5	5	1		5		1	5		1						1					1				2		5			1					1		1
1	21	100	7		5	5				5		5	5		7	5	1						5	1		1							1				1											1
1	22	60	5							1			2				2	5		2			6	5						5		5			5		5				1				7
1	23	100	8		5					5		5	1		2	5		5					1	2		2		5							1
1	24	100			5					3	1		2								5	5	2													8
2	1	80	8		5	1				2		1	2		2	1	1			1		1				2	2
2	2	70	8			5				1	1	1	1		5		1		5		1		1	1		2							1		1		1
2	3	90	6		5		2			5	1		2				5			1		5	5	5	2										1	1												1
2	4	80	7		5										5									6		5			1	1	1				1
2	5	80	8		2	1					2				5	1	1					1		5		5		2		1		1			5
2	6	30	5		5							2	5				5			2		5	1	5	1	1			1				1		1
2	7	90	7									2			6									6		1						1	2				2
2	8	90	7		1					3		1	3		7	5										1				5												3
2	9	80	6		6							1											2	7		5			1	1			1		5			1
2	10	80	8							2		2	5			2	2				1		1	1		6	5	2									1									2
2	11	80	8		5					2		2	3		3		1						2	5		5							3				1											1
2	12	70	7		1							2	5		5	5	2				1			7			1	1		7					1
2	13	100	7		1										2	2					6			8			1								5							1
2	14	100	5								5				5	2								6				1							6
2	15	80	8		5																	5		5														1
2	16	90	6		1					2			5											5			2						2					6
2	17	90	8		2								5		2	1								3				2										1
2	18	100	5		5							2			8		2				5	2		5		5									2
2	19	90	8		5						1				1								2	5		1									5	7
2	20	40	1				1			2		1	2		1	6	1						1	7		1				1	1				7		1			1
2	21	80	8		2					2	1	2	1		6	1	2						2	1	1	2							1
2	22	70										2	2		2		1				5	2	3							1	1	2					3			1		1
2	23	80	9		1						1	2	1		2	1	2						2	3		2							2					2
2	24	70			5						1		2				2					2				1
3	1	80	8			2	1					2			2								2			5																1
3	2	80	8			5									5	1	1									5
3	3	30	5														2							7	1								1
3	4	70	6													8								6		5	5	1	1	5	5				1
3	5	80	7													2								6		5		5				5	2		5												1
3	6	60	6				5						1				5					5			5											5			1
3	7	50	7												1	5								7						5		1	1
3	8	80	5										1		5	6					1				5												1					1		1
3	9	50	5												5									5		5				5			5		6
3	10	70	7												2	2	2							7		2				5														5		1
3	11	70	8																					5		5							5											1
3	12	70	6												5	5								6		8		2														2
3	13	70	7												2						5			5											5		5					2
3	14	90	8												5	2																			5
3	15	80	8														2							5									2
3	16	70	7												5	2								6	5		5						2					5
3	17	80	8			1																		5				2					2											2
3	18	70	6												5	5	1					6		5	5							3	2		5		1
3	19	60	5												5		2							5		2				2					6
3	20	30	1				2													2											6		1		5		5
3	21	80	8											1	2	5	5									1							1
3	22	70	6												6		2							5						1					5
3	23	70	9												5	3										1				2			1
3	24	60															2
4	1	70	9			2	2										1								2		2								5				1						2
4	2	80	9			2									5	1	1									1
4	3	40	2																					2
4	4	70	5													8								2			5	2	5
4	5	80	8			5										2								1		1		5				1	1
4	6	30					7																		1											1			5
4	7	80	7													5								7								1	5											1
4	8	90	8												5	5					2																							5
4	9	50	5													5					2			7		2			1				5		7
4	10	80	8													2	5							7		2																				2
4	11	60	9																																									1
4	12	80	7												7	2																2
4	13	100	8												1	2								5					1						5									1
4	14	80	8																						3					1					3							1		2
4	15	80	9			1											1									1							1
4	16	60	8												1	5									5	5							1
4	17	80	9			1																						2											1					1
4	18	90													7		1					5		5								1			7				1					5
4	19	80	5																																6				1
4	20	30					5									5	2												5		5	5			7		5
4	21	80	7			1									6	1										1													1					6
4	22	70	7				1								5		5												5						5		1					1		1
4	23	60	8												5											5		2					5
4	24	40
5	1	70	8		5												5
5	2	50	8												5																				5
5	3	40	7		5																												5		5
5	4	80	7													5										5	7	5
5	5	70	7			1									5										1	5		5				5			5
5	6	30			5		5
5	7	80	7												5	5																5					5
5	8	80	7										1		6	6																												5
5	9	40				6											1							5			7								6
5	10	70	8		1											5										5
5	11	60	8		5											2												5
5	12	70	8												5	5																5
5	13	90	7												5	5								5											5
5	14	90	8												5	5																			5									5
5	15	70	8													5	5																5										5
5	16	70	7		2												5										5
5	17	90	9		5	2
5	18	80	8												5																	2			5		2
5	19	40	6																																5
5	20	20	6				6										5														5						7						5
5	21	70	8		5	1									6	1																5
5	22	40	7				5								5																	5			5		5
5	23	60	8				5																			1
5	24	60					5																												5
6	1	70	9				5								2		1								5										1				1
6	2	70	9			2	2								5	2													5						2
6	3	80	5				5																		2	2									2
6	4	60	7													5											6	5		5														2
6	5	80	8													5									2			6				5			2									2
6	6	70					5																		5
6	7	80	8												5	5																2												2
6	8	90	7				5								6																	1										1		1		2	2
6	9	40	7																											6		1			7									2
6	10	80	8																							2		2		5														2
6	11	60	9																									5		2														1			1
6	12	70	7				1								2	2										8						1										1
6	13	100	6				5								5	5														5														2
6	14	100	8												5																				5								1	5
6	15	50	9				1																							5													5
6	16	80	7		5										1	2											2																2	5
6	17	60	8		7										5	5									2		2	5
6	18	70					2								6										5	2						2			5
6	19	40	7		1		5								5																				5
6	20	20	3				7													1						3					1				5		1
6	21	70	8		5										5	5									5																		2
6	22	40	5				5								7		2																		5		2							5
6	23	100	9												3																				1
6	24	50					3																					1
7	1	80	9				1								1										1										1
7	2	70	8				1								7	1													1						1									1
7	3	80	5				1																		1										1
7	4	50	7																						5		5	5	5															5
7	5	90	9												1	1												1	1															1
7	6	90	1				5																		5
7	7	80	9												1	5														1					1		1							1
7	8	90	9													1																												1
7	9	80	9												1	1																												1
7	10	80	9																									1		1														5
7	11	70	9																									5		1														1
7	12	70	8												1													5	3			1												1
7	13	90	9													5													1						1							1				1
7	14	90	9												5	3									1																			5
7	15	90	9																								1		1						1			1
7	16	70													7										1		1											7						1
7	17	90	9												1	1									1		1	5
7	18	70	5				1								9										1										1									1
7	19	70	1				1								1										1										5
7	20	50	5				5								3											1			1		1	5			5		5
7	21	80	8												5	1									1							1					1
7	22	70	5				1								1		1												1						5		5							2
7	23	90	9												1													1					1
7	24	70	1				1																												1
[truncated: 58 more columns]

## Sheet: Transect data
Date	21.05.2021	Species
Zone 4		Potentila reptans
		Galium verum
		Myosotis arvensis
		Rubus caesius
		Solidago sp.
		Poa pratensis
		Festuca rupicola
		Asclepias syriaca
		Cirsium sp.
		Viola kitaibeliana
		Verbascum phoeniceum
		Crataegus monogyna
		Erigeron anuus
		Papaver rhoeas
		Rumex acetosa
		Anchusa officinalis
		Ulmus campestris
		Fraxinus ornus
		Gleditsia triacanthos
		Prunus cerasifera
		Dactylis glomerata
		Vicia craca
		Sysimbrium sp.
		Phleum phleoides
		Medicago lupulina
		Lathyrus tuberosus
		Senecio vulgaris
		Achilea milefolium
		Ambrosia artemisifolia
		Convolvulus arvensis
		Silene conica
		Verbascum sp.
		Eryngium campestre
		Lepidium draba
		Stelaria media
		Alyssum alyssoides
		Anthemis ruthenica
		Silene vulgaris
		Sysimbrium sophia
		Buglossoides arvensis
		Capsela bursa pastoris
		Bromus sterilis
		Malus sylvestris
		Papaver rhoeas
		Trifolium arvense
		Celtis occidentalis
		Veronica austriaca
		Secale sylvestre
		Veronica spicata
		Typhoides arundinacea
		Stipa penatta
		Saponaria officinalis
		Erodium cicutarium
		Canabis sativa
		Dianthus pontedereae
		Poa bulbosa

## Sheet: 14.05.2021
Date	14.05.2021	Species	van der Maarel
Plot No	1	Stelaria sp 1	6
Percentage cover	0.7	Medicago lupulina	5
		Ambrosia artemisifolia	1
		Galium glaucum	5
		Trifolium sp	1
		Lepidium sp	1
		Stelaria sp 2 (graminea)	1
		Vicia hirsuta	1
		Vicia sativa subsp. nigra	1
		Festuca rupicola	8
		Silene conica	1
		Veronica spicata	1
Date	14.05.2021	Species	van der Maarel
Plot No	2	Stelaria sp 2 (graminea)	5
Percentage cover	0.8	Achillea millefolium	6
		Dianthus giganteiformis subsp. pontederae	5
		Rumex acetosa	2
		Medicago lupulina	5
		Vicia hirsuta	1
		Vicia sativa subsp. nigra	5
		Galium glaucum	1
		Descurainia sophia	2
		Lepidium sp	1
		Poa angustifolia	3
		Festuca rupicola	5
		Trifolium sp	1
		Festuca pratensis	8
Date	14.05.2021	Species	van der Maarel
Plot No	3	Medicago lupulina	6
Percentage cover	0.5	Stelaria sp 2 (graminea)	5
		Litospermum arvense	1
		Silene conica	5
		Descurainia sophia	1
		Erodium cicutarium	1
		Vicia sativa subsp. nigra	1
		Festuca rupicola	5
		Dactylis glomerata	8
		Bromus sp	1
		Alyssum alyssoides	6
		Phleum phleoides	3
		Crepis sp	1
Date	14.05.2021	Species	van der Maarel
Plot No	4	Poa angustifolia	6
Percentage cover	0.6	Festuca rupicola	7
		Medicago lupulina	5
		Dianthus pontedere	1
		Potentilla arenaria	7
		Euphorbia cyparissias	5
		Veronica spicata	2
		Alyssum alyssoides	1
		Silene conica	1
		Phleum phleoides	5
		Vicia hirsuta	1
		Stelaria sp 2 (graminea)	5
		Verbascum phoeniceum	1
		Verbascum sp	1
		Vicia sativa subsp. nigra	1
		Rumex acetosa	1
		Reseda lutea	1
Date	14.05.2021	Species	van der Maarel
Plot No	5	Festuca rupicola	8
Percentage cover	0.9	Medicago lupulina	5
		Euphorbia cyparissias	5
		Poa angustifolia	5
		Dactylis glomerata	5
		Dianthus pontedere	5
		Vicia sativa subsp. nigra	1
		Convolvulus arvensis	1
		Eryngium campestre	1
		Achillea millefolium	1
		Alyssum alyssoides	1
		Descurainia sophia	1
		Capsela bursa-pastoris	1
		Silene conica	1
		Galium glaucum	5
		Trifolium sp	1
		Phleum phleoides	1
		Asclepias syriaca	1
Date	14.05.2021	Species	van der Maarel
Plot No	6	Secale sylvestre	6
Percentage cover	0.3	Carduus nutans	2
		Medicago lupulina	6
		Festuca rupicola (valesiaca ???)	1
		Poa bulbosa	6
		Crepis sp	1
		Silene conica	2
		Dactylis glomerata	1
		Stelaria sp 2 (graminea)	1
		Trifolium sp	2
		Galium glaucum	1
		Ambrosia artemisifolia	1
Date	14.05.2021	Species	van der Maarel
Plot No	7	Phleum phleoides	6
Percentage cover	1	Poa angustifolia	5
		Festuca rupicola	8
		Vicia sativa subsp. nigra	5
		Medicago lupulina	5
		Rumex acetosa	6
		Convolvulus arvensis	1
		Verbascum phoeniceum	2
		Galium glaucum	1
		Dactylis glomerata	2
		Stipa pennata	1
		Vicia hirsuta	1
		Carduus nutans	1
		Asclepias syriaca	1
		Arabis hirsuta	1
		Dianthus pontedere	1
Date	14.05.2021	Species	van der Maarel
Plot No	8	Viola kitaibeliana	1
Percentage cover	0.6	Achillea millefolium	7
		Poa angustifolia	7
		Verbascum phoeniceum	3
		Convolvulus arvensis	1
		Dactylis glomerata	1
		Medicago lupulina	1
		Myosotis arvensis	1
		Alyssum alyssoides	1
		Erigeron annuus	1
		Carduus nutans	2
		Vicia hirsuta	2
		Vicia sativa subsp. nigra	2
		Silene conica	1
		Festuca rupicola	6
		Rumex acetosa	1
Date	18.05.2021.	Species	van der Maarel
Plot No	9	Phleum phleoides	7
Percentage cover	0.6	Festuca rupicola	7
		Medicago lupulina	7
		Asclepias syriaca	5
		Dianthus pontedere	2
		Vicia sativa subsp. nigra	2
		Poa angustifolia	5
		Silene conica	1
		Stelaria sp 2 (graminea)	1
		Dactylis glomerata	5
		Convolvulus arvensis	1
		Verbascum phoeniceum	1
		Eryngium campestre	5
		Jacobaea erucifolia subsp. erucifolia	1
Date	18.05.2021.	Species	van der Maarel
Plot No	10	Festuca rupicola	8
Percentage cover	0.6	Dianthus pontedere	2
		Phleum phleoides	6
		Alyssum alyssoides	1
		Medicago lupulina	5
		Euphorbia cyparissias	2
		Verbascum phoeniceum	6
		Silene conica	1
		Stelaria sp 2 (graminea)	5
		Scabiosa sp	2
		Vicia sativa subsp. nigra	1
		Rumex acetosa	1
		Ambrosia artemisifolia	1
		Erodium cicutarium	1
		Thymus sp	1
		Galium glaucum	1
Date	18.05.2021.	Species	van der Maarel
Plot No	11	Festuca rupicola	8
Percentage cover	0.7	Dianthus pontedere	5
		Medicago lupulina	5
		Silene conica	2
		Succisa pratensis	1
		Muscari sp.	1
		Bromus sp.	1
		Alyssum alyssoides	2
		Galium glaucum	1
		Scabiosa sp	2
		Stelaria sp 2 (graminea)	2
		Silene conica	2
		Euphorbia cyparissias	1
		Erodium cicutarium	1
		Verbascum sp	1
		Phleum phleoides	1
		Vicia sativa subsp. nigra	1
		Eryngium campestre	1
Date	18.05.2021.	Species	van der Maarel
Plot No	12	Phleum phleoides	7
Percentage cover	0.6	Dianthus pontedere	5
		Festuca rupicola	5
		Achillea millefolium	5
		Poa angustifolia	1
		Alyssum alyssoides	5
		Stelaria sp 2 (graminea)	5
		Silene sp	5
		Euphorbia cyparissias	5
		Rumex acetosa	5
		Verbascum phoeniceum	5
		Convolvulus arvensis	2
		Vicia sativa subsp. nigra	1
		Dactylis glomerata	2
		Artemisia sp	1
		Descurainia sophia	1
		Veronica spicata	1
		Ranunculus repens	1
		Galium verum	1
Date	18.05.2021.	Species	van der Maarel
Plot No	13	Rosa canina	5
Percentage cover	0.9	Achillea asplenifolia	5
		Phleum phleoides	8
		Festuca rupicola	6
		Vicia sativa subsp. nigra	2
		Rumex acetosa	2
		Asclepias syriaca	1
		Medicago lupulina	2
		Stelaria sp 2 (graminea)	1
		Galium glaucum	2
		Alyssum alyssoides	2
		Verbascum sp	1
		Vicia hirsuta	1
		Achillea millefolium	1
		Erodium cicutarium	1
		Galium verum	1
Date	18.05.2021.	Species	van der Maarel
Plot No	14	Lathyrus tuberosum	1
Percentage cover	1	Galium verum	2
		Salvia officinalis	5
		Poa angustifolia	8
		Verbascum phoeniceum	5
		Achillea millefolium	5
		Rubus sp	5
		Asclepias syriaca	1
		Festuca rupicola	5
		Rumex acetosa	2
		Vicia hirsuta	2
		Crataegus monogyna	5
		Prunus cerasifera	1
		Vicia craca	1
		Succiza pratensis	1
		Descurainia sophia	1
Date	18.05.2021.	Species	van der Maarel
Plot No	15	Stipa pennata	1
Percentage cover	0.6	Festuca rupicola	8
		Typhoides arundinacea	5
		Bromus sp	5
		Medicago lupulina	5
		Phleum phleoides	5
		Silene conica	2
		Galium glaucum	2
		Dactylis glomerata	2
		Alyssum alyssoides	3
		Eryngium campestre	2
		Descurainia sophia	1
		Silene vulgaris	1
		Verbascum sp	1
Date	18.05.2021.	Species	van der Maarel
Plot No	16	Stipa pennata	5
Percentage cover	0.7	Medicago lupulina	5
		Silene conica	5
		Stelaria sp 2 (graminea)	2
		Festuca rupicola	7
		Phleum phleoides	5
		Achillea millefolium	5
		Vicia sativa subsp. nigra	2
		Galium verum	2
		Crepis sp	1
		Poa angustifolia	1
		Dactylis glomerata	1
		Ambrosia artemisifolia	1
		Alyssum alyssoides	1
		Dianthus pontedere	2
		Descurainia sophia	2
		Eryngium campestre	1
		Potentilla arenaria	1
		Bromus sp	1
Date	18.05.2021.	Species	van der Maarel
Plot No	17	Festuca rupicola	8
Percentage cover	0.7	Euphorbia cyparissias	3
		Poa angustifolia	5
		Silene vulgaris	1
		Galium glaucum	2
		Medicago lupulina	5
		Saponaria officinalis	1
		Silene conica	3
		Erodium cicutarium	2
		Tragopogon sp	1
		Achillea millefolium	2
		Trifolium arvense	1
		Stelaria sp 2 (graminea)	2
		Potentilla arenaria	1
		Rumex acetosa	1
Date	18.05.2021.	Species	van der Maarel
Plot No	18	Achillea millefolium	8
Percentage cover	0.9	Asclepias syriaca	5
		Phleum phleoides	6
		Stelaria sp 2 (graminea)	2
		Silene conica	5
		Poa angustifolia	1
		Festuca rupicola	3
		Alyssum alyssoides	5
		Medicago lupulina	5
		Vicia sativa subsp. nigra	1
		Rumex acetosa	1
		Dianthus pontedere	1
		Anthemis ruthenica	1
		Erodium cicutarium	1
		Convolvulus arvensis	1
Date	18.05.2021.	Species	van der Maarel
Plot No	19	Bromus sp	7
Percentage cover	0.6	Medicago lupulina	6
		Festuca rupicola	6
		Asclepias syriaca	1
		Secale sylvestre	7
		Dactylis glomerata	1
		Alyssum alyssoides	5
		Stelaria sp 2 (graminea)	1
		Dianthus pontedere	2
		Phleum phleoides	2
		Crataegus monogyna	2
		Vicia craca	1
		Vicia sativa subsp. nigra	1
		Typhoides arundinacea	1
Date	18.05.2021.	Species	van der Maarel
Plot No	20	Achillea millefolium	5
Percentage cover	0.5	Vicia sativa subsp. nigra	5
		Poa angustifolia	5
		Salvia officinalis	2
		Stelaria sp 2 (graminea)	5
		Cirsium brachicephalum	5
		Verbascum phoeniceum	1
		Vicia hirsuta	5
		Carduus nutans	5
		Litospermus arvense	1
		Reseda lutea	1
		Festuca rupicola	6
		Asclepias syriaca	2
		Descurainia sophia	1
		Silene conica	1
		Medicago lupulina	5
		Trifolium sp	1
		Lepidium draba	5
		Dianthus pontedere	1
		Erodium cicutarium	1
		Viola kitaibelliana	1
		Succiza pratensis	1
Date	18.05.2021.	Species	van der Maarel
Plot No	21	Festuca rupicola	7
Percentage cover	1	Achillea millefolium	7
		Silene conica	5
		Stelaria sp 2 (graminea)	5
		Medicago lupulina	5
		Saponaria officinalis	1
		Vicia sativa subsp. nigra	5
		Galium glaucum	5
		Rumex acetosa	5
		Alyssum alyssoides	2
		Dianthus pontedere	1
		Muscaria sp	1
		Descurainia sophia	1
		Carduus nutans	1
		Eryngium campestre	1
		Phleum phleoides	1
		Veronica prostrata	1
Date	18.05.2021.	Species	van der Maarel
Plot No	22	Carduus nutans	5
Percentage cover	0.6	Asclepias syriaca	5
		Alyssum alyssoides	6
		Poa angustifolia	5
		Viola kitaibelliana	5
		Descurainia sophia	2
		Silene conica	2
		Bromus japonicus	1
		Crataegus monogyna	5
		Erodium cicutarium	7
		Verbascum phoeniceum	5
		Convolvulus arvensis	5
		Litospermus arvense	2
		Phleum phleoides	5
		Myosotis arvensis	1
		Stelaria sp 2 (graminea)	1
		Festuca rupicola	5
Date	18.05.2021.	Species	van der Maarel
Plot No	23	Festuca rupicola	8
Percentage cover	1	Poa angustifolia	5
		Eryngium campestre	5
		Medicago lupulina	5
		Vicia sativa subsp. nigra	5
		Dianthus pontedere	2
		Rumex acetosa	5
		Crataegus monogyna	5
		Stelaria sp 2 (graminea)	5
		Equisetum sp	1
		Achillea millefolium	2
		Phleum phleoides	2
		Saponaria officinalis	1
		Alyssum alyssoides	1
		Asclepias syriaca	1
		Silene conica	1
Date	18.05.2021.	Species	van der Maarel
Plot No	24	Trifolium arvense	5
Percentage cover	1	Secale sylvestre	8
		Bromus	5
		Silene conica	2
		Medicago lupulina	5
		Vicia hirsuta	1
		Cirsium brachicephalum	1
		Stelaria sp 2 (graminea)	3
		Dactylis glomerata	5
		Alyssum alyssoides	2
		Anthemis ruthenica	1
Date	21.05.2021.	Species
Transect	Zone 4	Potentila reptans
		Galium verum
		Myosotis arvensis
		Rubus caesius
		Solidago sp.
		Poa pratensis
		Festuca rupicola
		Asclepias syriaca
		Cirsium sp.
		Viola kitaibeliana
		Verbascum phoeniceum
		Crataegus monogyna
		Erigeron anuus
		Papaver rhoeas
		Rumex acetosa
		Anchusa officinalis
		Ulmus campestris
		Fraxinus ornus
		Gleditsia triacanthos
		Prunus cerasifera
		Dactylis glomerata
		Vicia craca
		Sysimbrium sp.
		Phleum phleoides
		Medicago lupulina
		Lathyrus tuberosus
		Senecio vulgaris
		Achilea milefolium
		Ambrosia artemisifolia
		Convolvulus arvensis
		Silene conica
		Verbascum sp.
		Eryngium campestre
		Lepidium draba
		Stelaria media
		Alyssum alyssoides
		Anthemis ruthenica
		Silene vulgaris
		Sysimbrium sophia
		Buglossoides arvensis
		Capsela bursa pastoris
		Bromus sterilis
		Malus sylvestris
		Papaver rhoeas
		Trifolium arvense
		Celtis occidentalis
		Veronica austriaca
		Secale sylvestre
		Veronica spicata
		Typhoides arundinacea
		Stipa penatta
		Saponaria officinalis
		Erodium cicutarium
		Canabis sativa
		Dianthus pontedereae
		Poa bulbosa

## Sheet: 07.06.2021
Date	07.06.2021	Species	van der Maarel
Plot No	1	Festuca rupicola	8
Percentage cover	0.8	Medicago lupulina	5
		Stelaria	2
		Trifolium arvense	5
		Silene conica	2
		Asclepias syriaca	1
		Achillea millefolium	2
		Dianthus ponetederae	1
		Galium glaucum	1
		Litospermum arvense	1
		Vicia sativa subsp. nigra	1
		Crepis biennis	3
		Allysium allysoides	1
		Rumex acetosa	1
		Trifolium sp (nova)	5
		Sysymbrium sp	1
		Bromus	1
		Potentilla arenaria	2
Date	07.06.2021	Species	van der Maarel
Plot No	2	Achillea millefolium	5
Percentage cover		Vicia hirsuta	1
		Dianthus ponetederae	2
		Festuca pratensis	5
		Festuca rupicola	8
		Galium glaucum	5
		Trifolium sp (nova)	2
		Poa pratensis	5
		Asclepias syriaca	1
		Vicia sativa subsp. nigra	1
		Stelaria	1
		Sysymbrium sp	1
		Trifolium arvense	1
		Silene conica	1
		Phleum phleoides	1
		Allysium allysoides	1
		Rumex acetosa	1
		Dactylis glomerata	1
		Carduus nutans	1
		Eryngium campestre	1
Date	07.06.2021	Species	van der Maarel
Plot No	3	Cynodon dactylon	6
Percentage cover	0.9	Bromus	5
		Phleum phleoides	5
		Sysymbrium sp	5
		Allysium allysoides	5
		Stelaria	5
		Litospermum arvense	1
		Silene conica	2
		Vicia hirsuta	1
		Festuca rupicola	6
		Medicago lupulina	5
		Muscari sp	1
		Echium vulgare	1
		Asclepias syriaca	1
		Trifolium sp (nova)	1
		Crataegus monogyna	1
		Ambrosia artemisifolia	2
		Secale sylvestre	1
		Crepis biennis	2
Date	07.06.2021	Species	van der Maarel
Plot No	4	Phleum phleoides	6
Percentage cover	0.8	Festuca rupicola	7
		Reseda lutea	1
		Potentilla arenaria	5
		Rumex acetosa	5
		Dianthus ponetederae	5
		Trifolium arvense	5
		Medicago lupulina	5
		Crataegus monogyna	1
		Verbascum sp	1
		Euphorbia cyparissiass	1
		Achillea millefolium	5
		Chondrilla juncea	1
		Asclepias syriaca	1
		Astragalus	1
		Verbascum phoeniceum	1
Date	07.06.2021	Species	van der Maarel
Plot No	5	Tragopogon orientalis	1
Percentage cover	0.8	Asclepias syriaca	5
		Festuca rupicola	8
		Achillea millefolium	5
		Phleum phleoides	5
		Dianthus ponetederae	5
		Euphorbia cyparissiass	2
		Veronica sp	1
		Vicia hirsuta	2
		Medicago lupulina	2
		Eryngium campestre	2
		Trifolium sp (nova)	1
		Convolvulus sp	1
		Galium glaucum	1
		Bromus	1
		Verbascum phoeniceum	1
		Galium verum	1
		Sysymbrium sp	1
		Trifolium arvense	1
		Rumex acetosa	1
Date	07.06.2021	Species	van der Maarel
Plot No	6	Cynodon dactylon	7
Percentage cover	0.3	Secale sylvestre	6
		Phleum phleoides	5
		Silene conica	5
		Medicago lupulina	5
		Sysymbrium sp	5
		Trifolium arvense	5
		Bromus	5
		Vicia sativa subsp. nigra	2
		Litospermum arvense	2
		Festuca rupicola	5
		Silene vulgaris	1
		Dianthus ponetederae	1
		Eryngium campestre	1
		Verbascum sp	1
		Vicia cracca	1
		Stipa capilata	1
		Asclepias syriaca	1
		Crepis biennis	1
		Allysium allysoides	1
Date	07.06.2021	Species	van der Maarel
Plot No	7	Rumex acetosa	5
Percentage cover	0.9	Verbascum phoeniceum	2
		Phleum phleoides	6
		Festuca rupicola	7
		Achillea millefolium	6
		Trifolium arvense	2
		Vicia sativa subsp. nigra	2
		Cynodon dactylon	2
		Dianthus ponetederae	1
		Anchusa sp	5
		Convolvulus sp	1
		Eryngium campestre	2
		Cirsium brachicephalum	2
		Carduus nutans	2
		Potentilla argentea	5
		Poa pratensis	1
		Crataegus monogyna	2
		Galium verum	1
Date	07.06.2021	Species	van der Maarel
Plot No	8	Achillea millefolium	7
Percentage cover	0.9	Verbascum phoeniceum	5
		Cynodon dactylon	5
		Poa pratensis	5
		Festuca rupicola	7
		Valerianela locusta	2
		Silene conica	3
		Erigeron annuus	3
		Rumex acetosa	5
		Stelaria	3
		Alopecurus pratensis	5
		Elymus repens	5
		Dianthus ponetederae	1
		Vicia sativa subsp. nigra	1
		Medicago lupulina	1
		Juncus sp	1
		Carduus nutans	1
		Galium verum	1
		Potentilla argentea	1
Date	07.06.2021	Species	van der Maarel
Plot No	9	Phleum phleoides	7
Percentage cover	0.8	Asclepias syriaca	5
		Festuca rupicola	6
		Medicago lupulina	6
		Rumex acetosa	5
		Allysium allysoides	2
		Cynodon dactylon	5
		Chondrilla juncea	1
		Dianthus ponetederae	5
		Allium sp	1
		Vicia sativa subsp. nigra	1
		Verbascum phlomoides	1
		Verbascum phoeniceum	1
		Eryngium campestre	1
		Stipa pennata	1
Date	07.06.2021	Species	van der Maarel
Plot No	10	Festuca rupicola	8
Percentage cover	0.8	Dianthus ponetederae	6
		Carduus nutans	1
		Phleum phleoides	5
		Silene conica	5
		Thymus sp	2
		Euphorbia cyparissiass	2
		Stelaria	2
		Rumex acetosa	2
		Vicia sativa subsp. nigra	2
		Sysymbrium sp	2
		Potentilla argentea	5
		Papaver rhoeas	1
		Allysium allysoides	1
		Plantago lanceolata	1
		Poa pratensis	2
		Dactylis glomerata	1
Date	07.06.2021	Species	van der Maarel
Plot No	11	Festuca rupicola	8
Percentage cover	0.8	Phleum phleoides	5
		Silene conica	3
		Dianthus ponetederae	5
		Euphorbia cyparissiass	2
		Crataegus monogyna	3
		Medicago lupulina	5
		Allysium allysoides	2
		Stelaria	2
		Eryngium campestre	3
		Asclepias syriaca	1
		Carduus nutans	1
		Sysymbrium sp	1
		Muscari sp	1
		Vicia sativa subsp. nigra	2
		Achillea millefolium	3
Date	07.06.2021	Species	van der Maarel
Plot No	12	Phleum phleoides	7
Percentage cover	0.7	Verbascum phoeniceum	5
		Festuca rupicola	7
		Eryngium campestre	2
		Cynodon dactylon	6
		Rumex acetosa	5
		Silene conica	5
		Achillea millefolium	5
		Sysymbrium sp	2
		Vicia sativa subsp. nigra	2
		Salvia sp	2
		Filipendula vulgaris	1
		Galium verum	1
		Dactylis glomerata	1
		Asclepias syriaca	1
		Euphorbia cyparissiass	1
		Tragopogon orientalis	1
		Potentilla arenaria	1
		Medicago lupulina	1
Date	07.06.2021	Species	van der Maarel
Plot No	13	Dactylis glomerata	6
Percentage cover	1	Festuca rupicola	7
		Poa pratensis	5
		Phleum phleoides	8
		Asclepias syriaca	5
		Elymus repens	5
		Achillea millefolium	2
		Rumex acetosa	2
		Rosa canina	1
		Crataegus monogyna	1
		Potentilla argentea	1
		Potentilla arenaria	1
		Medicago lupulina	1
		Erigeron annuus	1
		Avenula pubescens	1
		Nova trava	1
Date	07.06.2021	Species	van der Maarel
Plot No	14	Asclepias syriaca	6
Percentage cover	1	Salvia officinalis	5
		Lathyrus tuberosum	2
		Vicia hirsuta	5
		Phleum phleoides	6
		Poa pratensis	5
		Achillea millefolium	5
		Euphorbia cyparissiass	1
		Festuca rupicola	5
		Rubus sp	2
		Crataegus monogyna	2
		Rumex acetosa	2
Date	07.06.2021	Species	van der Maarel
Plot No	15	Festuca rupicola	8
Percentage cover	0.8	Medicago lupulina	5
		Phleum phleoides	5
		Bromus	5
		Silene vulgaris	2
		Stipa pennata	1
Date	07.06.2021	Species	van der Maarel
Plot No	16	Stipa pennata	6
Percentage cover	0.9	Festuca rupicola	6
		Phleum phleoides	5
		Silene conica	5
		Trifolium arvense	2
		Stipa capilata	5
		Tragopogon orientalis	1
		Crepis biennis	2
		Chondrilla juncea	2
		Eryngium campestre	2
		Stelaria	2
		Potentilla arenaria	2
		Medicago lupulina	1
Date	07.06.2021	Species	van der Maarel
Plot No	17	Festuca rupicola	8
Percentage cover	0.9	Silene conica	5
		Euphorbia cyparissiass	2
		Medicago lupulina	2
		Achillea millefolium	2
		Phleum phleoides	3
		Silene vulgaris	2
		Trifolium arvense	2
		Stipa pennata	1
		Chondrilla juncea	1
		Rumex acetosa	1
Date	07.06.2021	Species	van der Maarel
Plot No	18	Achillea millefolium	8
Percentage cover	1	Dianthus ponetederae	5
		Asclepias syriaca	2
		Phleum phleoides	5
		Sysymbrium sp	2
		Trifolium (nova)	2
		Festuca rupicola	5
		Dactylis glomerata	5
		Medicago lupulina	5
		Poa pratensis	2
		Vicia sativa subsp. nigra	2
		Cruciata pedemontana	1
		Bromus	2
		Plantago lanceolata	1
Date	07.06.2021	Species	van der Maarel
Plot No	19	Festuca rupicola	8
Percentage cover	0.9	Secale sylvestre	7
		Asclepias syriaca	5
		Medicago lupulina	5
		Phleum phleoides	5
		Stipa capilata	2
		Allysium allysoides	2
		Vicia hirsuta	1
		Achillea millefolium	1
		Dianthus ponetederae	1
Date	08.06.2021.	Species	van der Maarel
Plot No	20	Asclepias syriaca	7
Percentage cover	0.4	Phleum phleoides	7
		Rumex acetosa	6
		Stelaria	2
		Litospermum arvense	1
		Festuca rupicola	1
		Papaver rhoeas	1
		Trifolium arvense	1
		Silene conica	2
		Verbascum phoeniceum	1
		Vicia sativa subsp. nigra	1
		Carduus nutans	2
		Allysium allysoides	1
		Ambrosia artemisifolia	1
		Achillea millefolium	1
		sysymbrium sp	1
		Dianthus ponetederae	1
		Reseda lutea	1
		Viola kitaibeliana	1
Date	08.06.2021.	Species	van der Maarel
Plot No	21	Festuca rupicola	8
Percentage cover	0.8	Achillea millefolium	6
		Dianthus ponetederae	2
		Sysymbrium sp	2
		Rumex acetosa	3
		Stelaria	2
		Allysium allysoides	2
		Vicia sativa subsp. nigra	2
		Medicago lupulina	2
		Eryngium campestre	1
		Silene conica	1
		Crepis biennis	1
		Vicia hirsuta	1
		Poa pratensis	1
		Cirsium brachicephalum	1
		Cynodon dactylon	1
		Phleum phleoides	1
		Chondrilla juncea	1
		Silene vulgaris	1
Date	08.06.2021.	Species	van der Maarel
Plot No	22	Asclepias syriaca	5
Percentage cover	0.7	Dactylis glomerata	5
		Plantago lanceolata	5
		Poa pratensis	2
		Achillea millefolium	2
		Allysium allysoides	3
		Convolvulus sp	2
		Elymus repens	1
		Bromus	2
		Potentilla argentea	2
		Silene conica	2
		Carduus nutans	3
		Vicia sativa subsp. nigra	2
		Sysymbrium sp	1
		Alopecurus pratensis	1
		Nova trava	7
		Verbascum phoeniceum	1
		Reseda lutea	1
		Viola kitaibeliana	1
		Veronica sp	1
		Cynodon dactylon	1
		Anthemis ruthenica	1
		Erigeron annuus	1
		Lotus corniculatus	2
Date	08.06.2021.	Species	van der Maarel
Plot No	23	Festuca rupicola	9
Percentage cover	0.8	Dianthus ponetederae	2
		Sysymbrium sp	2
		Phleum phleoides	3
		Trifolium arvense	5
		Eryngium campestre	2
		Vicia sativa subsp. nigra	2
		Achillea millefolium	2
		Stipa pennata	2
		Crataegus monogyna	2
		Vicia hirsuta	1
		Silene conica	1
		Rumex acetosa	1
		Medicago lupulina	1
		Plantago lanceolata	2
		Allysium allysoides	2
		Poa pratensis	1
Date	08.06.2021.	Species	van der Maarel
Plot No	24	Secale sylvestre	7
Percentage cover	0.7	Cynodon dactylon	7
		Anthemis ruthenica	2
		Medicago lupulina	5
		Trifolium arvense	2
		Bromus	2
		Silene conica	2
		Sysymbrium sp	2
		Nova trava	1
		Dianthus ponetederae	1
		Stipa capilata	1
		Chondrilla juncea	1
		Vicia hirsuta	1

## Sheet: 27.06.2021
Date	27.06.2021	Species	van der Maarel
Plot No	1	Festuca rupicola	8
Percentage cover	0.8	Dianthus giganteiformis subsp. pontederae	5
		Galium glaucum	2
		Asclepias syriaca	2
		Achillea millefolium	2
		Crepis biennis	2
		Vicia sativa subsp. nigra	2
		Allysum allysoides	2
		Trifolium arvense	1
		Erigeron annuus	1
		Coniza canadensis	1
		Ambrosia artemisifolia	1
Date	27.06.2021	Species	van der Maarel
Plot No	2	Achillea millefolium	5
Percentage cover	0.8	Dianthus giganteiformis subsp. pontederae	5
		Festuca rupicola	8
		Galium glaucum	5
		Rumex acetosa	1
		Sysymbrium sp	1
		Tragopogon orientalis	1
Date	27.06.2021	Species	van der Maarel
Plot No	3	Cynodon dactylon	8
Percentage cover	0.3	Phleum phleoides	7
		Echium	1
		Crepis biennis	1
		Sysymbrium sp	2
		Festuca rupicola	5
		Crataegus monogyna	1
		Eryngium campestre	1
Date	27.06.2021	Species	van der Maarel
Plot No	4	Crataegus monogyna	5
Percentage cover	0.7	Dianthus giganteiformis subsp. pontederae	5
		Festuca rupicola	6
		Phleum phleoides	6
		Rumex acetosa	8
		Potentilla arenaria	5
		Reseda lutea	5
		Verbascum phoeniceum	5
		Silene sp (nova)	1
		Chondrilla juncea	5
		Verbascum sp	1
		Asclepias syriaca	1
		Euphorbia cyparissias	1
Date	27.06.2021	Species	van der Maarel
Plot No	5	Euphorbia cyparissias	5
Percentage cover	0.8	Asclepias syriaca	5
		Salvia	1
		Festuca rupicola	7
		Phleum phleoides	6
		Convolvulus sp	5
		Rumex acetosa	2
		Scabiosa columbaria	1
		Succiza pratensis	1
		Dianthus giganteiformis subsp. pontederae	5
		Eryngium campestre	2
		Cynodon dactylon	2
Date	27.06.2021	Species	van der Maarel
Plot No	6	Cynodon dactylon	7
Percentage cover	0.6	Sysymbrium sp	5
		Crepis biennis	5
		Festuca rupicola	6
		Secale sylvestre	5
		Ambrosia artemisifolia	5
		Bromus	5
		Arabis ???	1
		Silene conica	1
		Trifolium arvense	1
Date	27.06.2021	Species	van der Maarel
Plot No	7	Rumex acetosa	5
Percentage cover	0.5	Crataegus monogyna	5
		Phleum phleoides	7
		Festuca rupicola	7
		Verbascum pheniceum	5
		Galium verum	5
		Anchusa sp	1
		Convolvulus sp	1
		Eryngium campestre	1
		Achillea millefolium	1
Date	27.06.2021	Species	van der Maarel
Plot No	8	Alopecurus pratensis	6
Percentage cover	0.8	Rumex acetosa	6
		Festuca rupicola	5
		Cynodon dactylon	5
		Achillea millefolium	5
		Erigeron annuus	1
		Crepis biennis	5
		Galium verum	5
		Silene conica	1
		Carduus nutans	1
		Koeleria glauca	2
		Dactylis glomerata	1
		Tragopogon orientalis	1
		Scabiosa columbaria	1
		Juncus sp	2
Date	27.06.2021	Species	van der Maarel
Plot No	9	Asclepias syriaca	6
Percentage cover	0.5	Cynodon dactylon	6
		Tragopogon orientalis	5
		Dianthus giganteiformis subsp. pontederae	5
		Chondrilla juncea	5
		Phleum phleoides	5
		Eryngium campestre	5
		festuca rupicola	5
		Achillea millefolium	5
		Verbascum pheniceum	5
Date	27.06.2021	Species	van der Maarel
Plot No	10	Festuca rupicola	7
Percentage cover	0.7	Phleum phleoides	7
		Verbascum phoeniceum	5
		Scabiosa columbaria	5
		Dianthus giganteiformis subsp. pontederae	2
		Thymmus sp	1
		Achillea millefolium	2
		Rumex acetosa	2
		Silene otites	2
		Sysymbrium sp	2
Date	27.06.2021	Species	van der Maarel
Plot No	11	Festuca rupicola	8
Percentage cover	0.7	Phleum phleoides	5
		Dianthus giganteiformis subsp. pontederae	5
		Silene sp (nova) otites	5
		Eryngium campestre	5
		Crataegus monogyna	2
		Galium glaucum	1
		Scabiosa columbaria	1
		Asteraceae???	1
Date	27.06.2021	Species	van der Maarel
Plot No	12	Achillea millefolium	5
Percentage cover	0.7	Galium verum	5
		Phleum phleoides	6
		Festuca pseudovina	6
		Dianthus giganteiformis subsp. pontederae	8
		Rumex acetosa	5
		Euphorbia cyparissias	2
		Erigeron annuus	2
		Filipendula vulgaris	2
		Ononis spinosa	1
Date	27.06.2021	Species	van der Maarel
Plot No	13	Rosa canina	5
Percentage cover	0.7	Asclepias syriaca	5
		Phleum phleoides	5
		Cynodon dactylon	7
		Festuca rupicola	6
		Dactylis glomerata	5
		Elymus repens	5
		Erigeron annuus	2
		Achillea millefolium	2
		Crataegus monogyna	5
		nova trava	5
		Carduus nutans	5
Date	27.06.2021	Species	van der Maarel
Plot No	14	Asclepias syriaca	5
Percentage cover	0.9	Rubus sp	5
		Rumex acetosa	2
		Salvia	2
		Festuca rupicola	8
		Achillea millefolium	5
Date	27.06.2021	Species	van der Maarel
Plot No	15	Festuca rupicola	8
Percentage cover	0.8	Eryngium campestre	2
		Sysymbrium sp	2
		Phleum phleoides	5
		Galium glaucum	5
		Chondrilla juncea	5
Date	27.06.2021	Species	van der Maarel
Plot No	16	Stipa pennata	5
Percentage cover	0.7	Festuca rupicola	7
		Achillea millefolium	5
		Trifolium arvense	5
		Crepis biennis	5
		Potentilla arenaria	5
		Rumex acetosa	2
		Eryngium campestre	2
		Potentilla argentea	2
		Phleum phleoides	6
Date	27.06.2021	Species	van der Maarel
Plot No	17	Festuca rupicola	8
Percentage cover	0.8	Onosma arenaria	1
		Galium glaucum	1
		Eryngium campestre	2
		Phleum phleoides	5
		Euphorbia cyparissias	2
		Tragopogon orientalis	2
		Scabiosa columbaria	2
Date	27.06.2021	Species	van der Maarel
Plot No	18	Asclepias syriaca	5
Percentage cover	0.7	Phleum phleoides	5
		crepis biennis	5
		Bromus	6
		Rumex acetosa	5
		Achillea millefolium	5
		Festuca rupicola	6
		Galium verum	1
		Sysymbrium sp	1
		Carduus nutans	1
		Convolvulus sp	3
		Crataegus monogyna	5
		Dianthus giganteiformis subsp. pontederae	2
		Eryngium campestre	2
Date	27.06.2021	Species	van der Maarel
Plot No	19	Asclepias syriaca	6
Percentage cover	0.6	Phleum phleoides	5
		Festuca rupicola	5
		Cynodon dactylon	7
		Sysymbrium sp	2
		Achillea millefolium	5
		Potentilla argentea	5
		Verbascum phoeniceum	2
		Crataegus monogyna	2
		Dianthus giganteiformis subsp. pontederae	2
Date	27.06.2021	Species	van der Maarel
Plot No	20	Reseda lutea	6
Percentage cover	0.3	Asclepias syriaca	5
		Papaver rhoeas	5
		Litospermum arevnse	2
		Carduus nutans	5
		Ambrosia artemisifolia	2
		Festuca rupicola	1
		Eryngium campestre	1
		Coniza canadensis	1
Date	27.06.2021	Species	van der Maarel
Plot No	21	Festuca rupicola	8
Percentage cover	0.8	Rumex acetosa	5
		Sysymbrium sp	5
		Achillea millefolium	2
		Chondrilla juncea	2
		Eryngium campestre	1
		Dianthus giganteiformis subsp. pontederae	1
		Veronica sp	1
Date	27.06.2021	Species	van der Maarel
Plot No	22	Crataegus monogyna	5
Percentage cover	0.7	Asclepias syriaca	5
		Festuca rupicola	6
		Achillea millefolium	6
		Sysymbrium sp	2
		Phleum phleoides	5
		nova trava	6
		Verbascum phoeniceum	1
		Silene otites	1
Date	27.06.2021	Species	van der Maarel
Plot No	23	Festuca rupicola	9
Percentage cover	0.7	Dianthus giganteiformis subsp. pontederae	1
		Eryngium campestre	1
		Crataegus monogyna	1
		Achillea millefolium	5
		Silene otites	2
		Verbascum phoeniceum	2
		Galium verum	2
		Rumex acetosa	3
Date	27.06.2021	Species	van der Maarel
Plot No	24	Trifolium arvense	5
Percentage cover	0.6	Cynodon dactylon	9
		nova trava	2
		Chondrilla juncea	2
		Sysymbrium sp	2

## Sheet: 16.07.2021
Date	16.07.2021	Species	van der Maarel
Plot No	1	Festuca rupicola	9
Percentage cover	0.7	Asclepias syriaca	5
		Crepis biennis	2
		Galium glaucum	2
		Erodium cicutarium	2
		Potentilla arenaria	2
		Ambrosia artemisifolia	2
		Sysymbrium sp	1
		Arabis sp	1
Date	16.07.2021	Species	van der Maarel
Plot No	2	Festuca rupicola	9
Percentage cover	0.8	Achillea millefollium	5
		Galium glaucum	2
		Dianthus giganteiformis subsp. pontederae	1
		Conniza	1
		Sysymbrium sp	1
		Rumex acetosa	1
		Silene vulgaris	1
Date	16.07.2021	Species	van der Maarel
Plot No	3	Cynodon dactylon	9
Percentage cover	0.4	Festuca rupicola	2
		Phleum phleoides	2
Date	16.07.2021	Species	van der Maarel
Plot No	4	Rumex acetosa	8
Percentage cover	0.7	Verbascum sp	5
		Potentilla arenaria	5
		Festuca rupicola	5
		Euphorbia cyparisias	2
		Crategus monogyna	2
		Scabiosa columbaria	2
		Chondrila juncea	2
		Silene otites	2
		Galium verum	2
		Phleum phleoides	2
Date	16.07.2021	Species	van der Maarel
Plot No	5	Festuca rupicola	8
Percentage cover	0.8	Euphorbia cyparisias	5
		Asclepias syriaca	5
		Salvia	5
		Galium glaucum	5
		Rumex acetosa	2
		Phleum phleoides	1
		Eryingium campestre	1
		Dianthus giganteiformis subsp. pontederae	1
		Convolvulus sp	1
		Cynodon dactylon	1
Date	16.07.2021	Species	van der Maarel
Plot No	6	Ambrosia artemisifolia	7
Percentage cover	0.3	Cynodon dactylon	7
		Arabis sp	5
		Coniza	5
		Crepis biennis	1
		Secale sylvestre	1
Date	16.07.2021	Species	van der Maarel
Plot No	7	Festuca rupicola	7
Percentage cover	0.8	Phleum phleoides	7
		Convolvulus sp	1
		Eryingium campestre	5
		Crategus monogyna	5
		Galium verum	5
		Rumex acetosa	5
		Anchusa	1
		Silene otites	1
		Scabiosa columbaria	1
		Daucus carota	1
Date	16.07.2021	Species	van der Maarel
Plot No	8	Achillea millefollium	5
Percentage cover	0.9	Festuca rupicola	8
		Rumex acetosa	5
		Scabiosa columbaria	5
		Crategus monogyna	2
		Dactylis glomerata	2
		Galium verum	5
		Alopecurus pratensis	5
		Juncus	2
Date	16.07.2021	Species	van der Maarel
Plot No	9	Asclepias syriaca	7
Percentage cover	0.5	Phleum phleoides	7
		Eryingium campestre	5
		Cynodon dactylon	5
		Rumex acetosa	5
		Dianthus giganteiformis subsp. pontederae	2
		Festuca rupicola	5
		Tragopogon orientalis	1
		Verbascum sp	1
		Silene otites	1
Date	16.07.2021	Species	van der Maarel
Plot No	10	Festuca rupicola	8
Percentage cover	0.8	Sysymbrium sp	5
		Dianthus giganteiformis subsp. pontederae	2
		Phleum phleoides	7
		Rumex acetosa	2
		Thymus sp	2
		Potentilla argentea	1
Date	16.07.2021	Species	van der Maarel
Plot No	11	Festuca rupicola	9
Percentage cover	0.6	Scabiosa columbaria	1
		Equisetum sp	1
Date	16.07.2021	Species	van der Maarel
Plot No	12	Festuca rupicola	7
Percentage cover	0.8	Achillea millefollium	7
		Cynodon dactylon	7
		Convolvulus sp	2
		Rumex acetosa	2
		Ononis spinosa	2
Date	16.07.2021	Species	van der Maarel
Plot No	13	Rosa canina	5
Percentage cover	1	Rumex acetosa	2
		Phleum phleoides	5
		Alopecurus pratensis	5
		Potentilla argentea	5
		Festuca rupicola	8
		Galium verum	5
		Crategus monogyna	2
		Verbascum sp	1
		Asclepias syriaca	5
		Scabiosa columbaria	1
		Achillea millefollium	1
Date	16.07.2021	Species	van der Maarel
Plot No	14	Festuca rupicola	8
Percentage cover	0.8	Scabiosa columbaria	2
		Asclepias syriaca	3
		Rumex acetosa	2
		Salvia	2
		Galium verum	2
		Crategus monogyna	2
		Silene vulgaris	1
		Crepis biennis	3
		Rubus caesius	2
		Verbascum phlomoides	1
		Erigeron annuus	1
Date	16.07.2021	Species	van der Maarel
Plot No	15	Festuca rupicola	9
Percentage cover	0.8	Chondrila juncea	1
		Sysymbrium sp	1
		Dianthus giganteiformis subsp. pontederae	1
		Galium glaucum	1
		Eryingium campestre	1
		Silene otites	1
Date	16.07.2021	Species	van der Maarel
Plot No	16	Festuca rupicola	8
Percentage cover	0.6	Achillea millefollium	1
		Rumex acetosa	5
		Dianthus giganteiformis subsp. pontederae	5
		Crepis biennis	5
		Equisetum sp	1
		nova trava	1
		Potentilla argentea	1
		Eryingium campestre	1
Date	16.07.2021	Species	van der Maarel
Plot No	17	Festuca rupicola	9
Percentage cover	80V	Tragopogon orientalis	5
		nova trava	3
		Euphorbia cyparisias	2
		Arabis	1
		Silene vulgaris	1
		Scabiosa columbaria	1
		Galium glaucum	1
Date	16.07.2021	Species	van der Maarel
Plot No	18	Asclepias syriaca	7
Percentage cover	0.9	Achillea millefollium	7
		Phleum phleoides	5
		Scabiosa columbaria	5
		Arabis	1
		Bromus sp	5
		Convolvulus sp	1
		Crategus monogyna	5
		Daucus carota	1
		Tragopogon orientalis	5
		Sysymbrium sp	1
Date	16.07.2021	Species	van der Maarel
Plot No	19	Asclepias syriaca	6
Percentage cover	0.8	Cynodon dactylon	7
		Festuca rupicola	5
		Arabis	1
Date	16.07.2021	Species	van der Maarel
Plot No	20	Asclepias syriaca	7
Percentage cover	0.3	Papaver rhoeas	1
		Sysymbrium sp	2
		Reseda lutea	5
		Carduus nutans	5
		Ambrosia artemisifolia	5
		Convolvulus sp	5
		Verbascum sp	5
		Rumex acetosa	5
Date	16.07.2021	Species	van der Maarel
Plot No	21	Festuca rupicola	7
Percentage cover	0.8	Tragopogon orientalis	5
		Achillea millefollium	6
		Scabiosa columbaria	5
		Arabis	1
		Dianthus giganteiformis subsp. pontederae	1
		Rumex acetosa	1
		Galium glaucum	1
		Chondrila juncea	1
		nova trava	1
Date	16.07.2021	Species	van der Maarel
Plot No	22	Silene otites	5
Percentage cover	0.7	Sysymbrium sp	5
		Verbascum sp	5
		Festuca rupicola	7
		Asclepias syriaca	5
		Scabiosa columbaria	1
		Achillea millefollium	5
		Carduus nutans	1
		Ambrosia artemisifolia	1
		Coniza	1
		Erigeron annuus	1
Date	16.07.2021	Species	van der Maarel
Plot No	23	Crategus monogyna	5
Percentage cover	0.6	Eryingium campestre	5
		festuca rupicola	8
		Achillea millefollium	5
		Equisetum sp	2
		Euphorbia cyparisias	2
		Dianthus giganteiformis subsp. pontederae	5
		Silene otites	5
Date	16.07.2021	Species	van der Maarel
Plot No	24	Cynodon dactylon	9
Percentage cover	0.4	Tragopogon orientalis	1

## Sheet: 04.08.2021
Date	04.08.2021	Species	van der Maarel
Plot No	1	Festuca rupicola	8
Percentage cover	0.7	Sysymbrium sp	5
		Tragopogon orientalis	5
		Silene otites	5
		Medicago minima	5
Date	04.08.2021	Species	van der Maarel
Plot No	2	Achilea millefollium	5
Percentage cover	0.5	Festuca rupicola	8
		Cynodon dactylon	5
		Asclepias syriaca	5
Date	04.08.2021	Species	van der Maarel
Plot No	3	Cynodon dactylon	7
Percentage cover	0.4	Festuca rupicola	7
		Asclepias syriaca	5
		Eryngium campestre	5
		Medicago minima	5
Date	04.08.2021	Species	van der Maarel
Plot No	4	Potentilla arenaria	7
Percentage cover	0.8	Dianthus giganteiformis subsp. pontederae	5
		Festuca rupicola	7
		Euphorbia cyparissias	5
		Rumex acetosa	5
		Cruciata pedemontana	2
Date	04.08.2021	Species	van der Maarel
Plot No	5	Convolvulus sp	5
Percentage cover	0.7	Daucus carota	5
		Euphorbia cyparissias	5
		Achilea millefollium	5
		Asclepias syriaca	5
		Dianthus giganteiformis subsp. pontederae	5
		Festuca rupicola	7
		Crepis biennis	1
		Galium glaucum	1
		Calamagrostis epigejos	6
Date	04.08.2021	Species	van der Maarel
Plot No	6	Cynodon dactylon	8
Percentage cover	0.3	Ambrosia artemisifolia	5
		Medicago minima	5
		Chondrila juncea	5
		Silene otites	1
Date	04.08.2021	Species	van der Maarel
Plot No	7	Festuca rupicola	7
Percentage cover	0.8	Rumex acetosa	5
		Galium verum	5
		Convolvulus sp	5
		Cynodon dactylon	5
		Crategus monogyna	5
		Achilea millefollium	5
		Carduus nutans	5
Date	04.08.2021	Species	van der Maarel
Plot No	8	Festuca rupicola	7
Percentage cover	0.8	Achilea millefollium	6
		Scabiosa columbaria	5
		Rumex acetosa	6
		Cynodon dactylon	7
		Calamagrostis epigejos	5
		Silene conica	1
Date	04.08.2021	Species	van der Maarel
Plot No	9	Asclepias syriaca	6
Percentage cover	0.4	Galium glaucum	5
		Potentilla arenaria	7
		Phleum phleoides	5
		Cynodon dactylon	5
		Sysymbrium sp	1
Date	04.08.2021	Species	van der Maarel
Plot No	10	Festuca rupicola	8
Percentage cover	0.7	Dianthus giganteiformis subsp. pontederae	5
		Rumex acetosa	5
		Cynodon dactylon	6
		Medicago minima	1
Date	04.08.2021	Species	van der Maarel
Plot No	11	Medicago minima	5
Percentage cover	0.6	Festuca rupicola	8
		Euphorbia cyparissias	5
		Silene otites	5
		Crategus monogyna	2
		Rumex acetosa
Date	04.08.2021	Species	van der Maarel
Plot No	12	Achilea millefollium	5
Percentage cover	0.7	Galium verum	5
		Cynodon dactylon	5
		Festuca rupicola	8
		Rumex acetosa	5
		Convolvulus sp	5
Date	04.08.2021	Species	van der Maarel
Plot No	13	Achilea millefollium	5
Percentage cover	0.9	Crategus monogyna	5
		Phleum phleoides	5
		Asclepias syriaca	5
		Alopecurus pratensis	7
		Festuca rupicola	7
		Rumex acetosa	5
		Rosa canina	5
Date	04.08.2021	Species	van der Maarel
Plot No	14	Scabiosa columbaria	5
Percentage cover	0.9	Rumex acetosa	5
		Asclepias syriaca	5
		Festuca rupicola	8
		Rubus caesius	5
		Ononis spinosa	5
		Achilea millefollium	5
		Crategus monogyna	5
Date	04.08.2021	Species	van der Maarel
Plot No	15	Festuca rupicola	8
Percentage cover	0.7	Rumex acetosa	5
		Jacobaea erucifolia subsp. erucifolia	5
		Eryngium campestre	5
		Sysymbrium sp	5
		Daucus carota	1
Date	04.08.2021	Species	van der Maarel
Plot No	16	Calamagrostis epigejos	7
Percentage cover	0.7	Sysymbrium sp	5
		Potentilla arenaria	5
		Festuca rupicola	7
		Medicago minima	2
		Tragopogon orientalis	5
		Tribulus terestris	1
Date	04.08.2021	Species	van der Maarel
Plot No	17	Festuca rupicola	9
Percentage cover	0.9	Medicago minima	5
		Galium glaucum	2
		Calamagrostis epigejos	5
Date	04.08.2021	Species	van der Maarel
Plot No	18	Asclepias syriaca	5
Percentage cover	0.8	Achilea millefollium	5
		Crategus monogyna	5
		festuca rupicola	8
		Cynodon dactylon	5
		Tragopogon orientalis	2
		Daucus carota	2
		Convolvulus sp	2
		Carduus nutans	2
Date	04.08.2021	Species	van der Maarel
Plot No	19	Cynodon dactylon	8
Percentage cover	0.4	Asclepias syriaca	5
		Festuca rupicola	6
Date	04.08.2021	Species	van der Maarel
Plot No	20	Carduus nutans	7
Percentage cover	0.2	Ambrosia artemisifolia	6
		Festuca rupicola	6
		Jacobaea erucifolia subsp. erucifolia	5
		Sysymbrium sp	5
		Reseda lutea	5
Date	04.08.2021	Species	van der Maarel
Plot No	21	Achilea millefollium	6
Percentage cover	0.7	Festuca rupicola	8
		Medicago minima	5
		Convolvulus sp	5
		Galium verum	1
		Galium glaucum	1
		Rumex acetosa	1
Date	04.08.2021	Species	van der Maarel
Plot No	22	Asclepias syriaca	5
Percentage cover	0.4	Ambrosia artemisifolia	5
		Crategus monogyna	5
		Carduus nutans	5
		Convolvulus sp	5
		Achilea millefollium	5
		Cruciata pedemontana	1
		Cynodon dactylon	5
		Festuca rupicola	7
Date	04.08.2021	Species	van der Maarel
Plot No	23	Festuca rupicola	8
Percentage cover	0.6	Ambrosia artemisifolia	5
		Crategus monogyna	5
		Setaria viridis	5
		Potentilla argentea	1
		Dianthus giganteiformis subsp. pontederae	1
Date	04.08.2021	Species	van der Maarel
Plot No	24	Cynodon dactylon	9
Percentage cover	0.6	Ambrosia artemisifolia	5
		Asclepias syriaca	5

## Sheet: 07.09.2021
Date	07.09.2021	Species	van der Maarel
Plot No	1	Festuca rupicola	9
Percentage cover	0.7	Ambrosia artemisifolia	5
		Achillea millefolium	2
		Crepis biennis	5
		Coniza canadensis	1
		Arabis sp	1
		Asclepias syriaca	1
		Sysymbrium	1
		Setaria viridis	2
Date	07.09.2021	Species	van der Maarel
Plot No	2	Festuca rupicola	9
Percentage cover	0.7	Achillea millefolium	5
		Galium glaucum	2
		Cynodon dactylon	5
		Silene otites	2
		Ambrosia artemisifolia	2
		Rumex acetosa	2
		Asclepias syriaca	2
		Silene sp	5
Date	07.09.2021	Species	van der Maarel
Plot No	3	Cynodon dactylon	8
Percentage cover	0.8	Ambrosia artemisifolia	5
		Festuca rupicola	5
		Crepis biennis	2
		Asclepias syriaca	2
		Polygonum aviculare	2
		Echium vulgare	2
		Dianthus giganteiformis subsp. pontederae	2
		Carex sp	2
		Crataegus monogyna	2
Date	07.09.2021	Species	van der Maarel
Plot No	4	Verbascum phoeniceum	5
Percentage cover	0.6	Potentilla arenaria	6
		Festuca rupicola	7
		Euphorbia cyparissias	5
		Cynodon dactylon	5
		Rumex acetosa	5
		Scabiosa collumbaria	2
Date	07.09.2021	Species	van der Maarel
Plot No	5	Festuca rupicola	8
Percentage cover	0.8	Euphorbia cyparissias	6
		Rumex acetosa	5
		Asclepias syriaca	2
		Convolvulus	5
		Scabiosa collumbaria	2
		Crataegus monogyna	2
		Crepis biennis	2
Date	07.09.2021	Species	van der Maarel
Plot No	6	Cynodon dactylon	9
Percentage cover	0.7	Ambrosia artemisifolia	5
		Coniza canadensis	5
		Salvia sp	5
		Crepis biennis	5
		Amaranthus retroflexus	1
Date	07.09.2021	Species	van der Maarel
Plot No	7	Rumex acetosa	5
Percentage cover	0.8	Festuca rupicola	8
		Achillea millefolium	5
		Cynodon dactylon	2
		Convolvulus	2
		Scabiosa collumbaria	2
		Berteroa incana	2
		Daucus carota	1
		Cirsium sp	1
		Potentilla argentea	1
		Andropogon ischaemum	1
		Centaurea nigrescens	1
Date	07.09.2021	Species	van der Maarel
Plot No	8	Festuca rupicola	7
Percentage cover	0.9	Ambrosia artemisifolia	5
		Succiza pratensis	2
		Galium verum	2
		Thymus sp	2
		Achillea millefolium	6
		Convolvulus	1
		Salvia sp	1
		Scabiosa collumbaria	1
		Daucus carota	1
		Stenactis anuua	1
Date	07.09.2021	Species	van der Maarel
Plot No	9	Verbascum phoeniceum	6
Percentage cover	0.4	Asclepias syriaca	7
		Festuca rupicola	7
		Cynodon dactylon	2
		Convolvulus	1
		Andropogon ischaemum	2
		Scabiosa collumbaria	2
Date	07.09.2021	Species	van der Maarel
Plot No	10	Festuca rupicola	8
Percentage cover	0.8	Verbascum phoeniceum	5
		Potentilla arenaria	5
		Andropogon ischaemum	2
		Dianthus giganteiformis subsp. pontederae	2
		Scabiosa collumbaria	2
		Potentilla argentea	2
		Euphorbia cyparissias	2
		Silene otites	1
		Setaria viridis	2
Date	07.09.2021	Species	van der Maarel
Plot No	11	Festuca rupicola	9
Percentage cover	0.6	Euphorbia cyparissias	5
		Succiza pratensis	1
		Scabiosa collumbaria	1
		Setaria viridis	2
		Verbascum phoeniceum	2
		Centaurea nigrescens	1
Date	07.09.2021	Species	van der Maarel
Plot No	12	Festuca rupicola	7
Percentage cover	0.7	Rumex acetosa	2
		Achillea millefolium	2
		Andropogon ischaemum	8
		Dianthus giganteiformis subsp. pontederae	1
		Silene vulgaris	1
		Convolvulus	1
		Stenactis anuua	1
		Ambrosia artemisifolia	1
		Setaria viridis	1
Date	07.09.2021	Species	van der Maarel
Plot No	13	Rosa canina	5
Percentage cover	1	Festuca rupicola	6
		Crataegus monogyna	5
		Achillea millefolium	5
		Andropogon ischaemum	7
		Ambrosia artemisifolia	5
		Verbascum phoeniceum	5
		Rumex acetosa	5
		Potentilla argentea	5
		Scabiosa collumbaria	2
Date	07.09.2021	Species	van der Maarel
Plot No	14	Rubus	5
Percentage cover	1	Salvia sp	5
		Scabiosa collumbaria	5
		Festuca rupicola	8
		Achillea millefolium	5
		Jacobaea erucifolia subsp. erucifolia	1
		Crataegus monogyna	5
		Asclepias syriaca	5
		Galium verum	5
		Silene vulgaris	1
Date	07.09.2021	Species	van der Maarel
Plot No	15	Festuca rupicola	9
Percentage cover	0.5	Jacobaea erucifolia subsp. erucifolia	5
		Coniza canadensis	2
		Carex sp	1
		Verbascum phoeniceum	5
		Silene otites	1
		Ambrosia artemisifolia	1
Date	07.09.2021	Species	van der Maarel
Plot No	16	Festuca rupicola	7
Percentage cover	0.8	Medicago minima	5
		Daucus carota	5
		Achillea millefolium	1
		Scabiosa collumbaria	5
		Potentilla arenaria	2
		Jacobaea erucifolia subsp. erucifolia	2
		Berteroa incana	1
		Cirsium sp	1
		Stipa capillata	6
		Rumex acetosa	2
Date	07.09.2021	Species	van der Maarel
Plot No	17	Medicago minima	7
Percentage cover	0.6	Festuca rupicola	8
		Rumex acetosa	5
		Achillea millefolium	5
		Potentilla arenaria	2
		Euphorbia cyparissias	5
		Crepis biennis	2
Date	07.09.2021	Species	van der Maarel
Plot No	18	Coniza canadensis	2
Percentage cover	0.7	Asclepias syriaca	5
		Cynodon dactylon	8
		crepis biennis	5
		Achillea millefolium	6
		Crataegus monogyna	5
		Dianthus giganteiformis subsp. pontederae	2
		Ambrosia artemisifolia	2
		Convolvulus	2
Date	07.09.2021	Species	van der Maarel
Plot No	19	Coniza canadensis	5
Percentage cover	0.4	Asclepias syriaca	5
		Festuca rupicola	7
		Achillea millefolium	5
		Cynodon dactylon	5
		Silene otites	5
		Crataegus monogyna	5
		Ambrosia artemisifolia	5
		Medicago minima	1
Date	07.09.2021	Species	van der Maarel
Plot No	20	Asclepias syriaca	5
Percentage cover	0.2	Cirsium sp	5
		Ambrosia artemisifolia	7
		Dianthus giganteiformis subsp. pontederae	3
		Festuca rupicola	3
		Reseda lutea	1
		Litospermum	1
		Carduus sp	1
Date	07.09.2021	Species	van der Maarel
Plot No	21	Medicago minima	5
Percentage cover	0.7	Crepis biennis	5
		Festuca rupicola	8
		Achillea millefolium	5
		Rumex acetosa	5
		Berteroa incana	2
		Jacobaea erucifolia subsp. erucifolia	5
Date	07.09.2021	Species	van der Maarel
Plot No	22	Scabiosa collumbaria	5
Percentage cover	0.4	Asclepias syriaca	5
		Achillea millefolium	7
		Festuca rupicola	5
		Sysymbrium	2
		Carduus sp	2
		Salvia sp	2
		Daucus carota	2
		Cynodon dactylon	5
		Silene otites	1
		Ambrosia artemisifolia	5
Date	07.09.2021	Species	van der Maarel
Plot No	23	Festuca rupicola	9
Percentage cover	1	Achillea millefolium	3
		Euphorbia cyparissias	1
		crataegus monogyna	1
		Veronica austriaca	1
		Equisetum arvense	1
Date	07.09.2021	Species	van der Maarel
Plot No	Z5P9	Cynodon dactylon	9
Percentage cover	0.5	Ambrosia artemisifolia	3
		Asclepias syriaca	1

## Sheet: 30.09.2021
Date	30.09.2021	Species	%	van der Maarel
Plot No	1	Festuca rupicola	80	9
Percentage cover	0.8	Setaria viridis	10	5
		Crepis sp.		1
		Berteroa incana		1
		Asclepias syriaca		1
		Erigeron canadensis		1
		Ambrosia artemisifolia		1
		Chondrila juncea		1
		Achilea milefolium		1
		Setaria viridis		1
Date	30.09.2021	Species	%	van der Maarel
Plot No	2	Festuca rupicola	70	8
Percentage cover	0.7	Achilea milefolium	30	7
		Rumex acetosa		1
		Setaria viridis		1
		Cynodon dactylon		1
		Silene sp.		1
		Asclepias syriaca		1
		Erigeron canadensis		1
		Verbascum sp		1
		Ambrosia artemisifolia		1
		Chondrila juncea		1
		Scabiosa columbaria		1
		Berteroa incana		1
Date	30.09.2021	Species	%	van der Maarel
Plot No	3	Cynodon dactylon	80	9
Percentage cover	0.8	Ambrosia artemisifolia		1
		Polygonum arenarium		1
		Festuca rupicola	20	5
		Echium vulgare		1
		Crepis sp.		1
		Crataegus monogyna		1
		Erigeron canadensis		1
		Setaria viridis		1
		Asclepias syriaca		1
Date	30.09.2021	Species	%	van der Maarel
Plot No	4	Festuca rupicola	50	7
Percentage cover	0.5	Potentila arenaria		5
		Euphorbia cyparisias		5
		Verbascum sp		5
		Silene otites		5
		Chondryla juncea		5
		Scabiosa columbaria		5
		Cynodon dactylon		5
		Crepis sp.		5
Date	04.10.2021.	Species	%	van der Maarel
Plot No	5	Festuca rupicola	90	9
Percentage cover	0.9	Scabiosa columbaria	10	5
		Verbascum sp		1
		Andropogon ischaemum		1
		Euphorbia cyparisias		1
		Setaria viridis		1
		Achilea milefolium		1
		Rumex acetosa		1
		Potentila arenaria		1
Date	04.10.2021	Species	%	van der Maarel
Plot No	6	Cynodon dactylon	90	9
Percentage cover	0.9	Crepis sp.	10	5
		Ambrosia artemisifolia	10	5
		Polygonum aviculare		1
		Festuca rupicola		1
		Erigeron canadensis		1
		Cirsium sp		1
		Berteroa incana		1
Date	04.10.2021.	Species	%	van der Maarel
Plot No	7	Cynodon dactylon	10	5
Percentage cover	0.8	Festuca rupicola	80	9
		Verbascum sp	1	1
		Rumex acetosa	9	5
		Berteroa incana		1
		Achilea milefolium		1
		Cardus nutans		1
		Crataegus monogyna		1
		Verbascum phoeniceum		1
		Galium verum		1
		Asclepias syriaca		1
		Scabiosa columbaria		1
		Daucus carota		1
		Potentilla argentea		1
Date	30.09.2021	Species	%	van der Maarel
Plot No	8	Festuca rupicola	90	9
Percentage cover	0.9	Cynodon dactylon	10	5
		Scabiosa columbaria	1	1
		Setaria viridis		1
		Rumex acetosa		1
		Silene otites		1
Date	04.10.2021.	Species	%	van der Maarel
Plot No	9	Festuca rupicola	80	9
Percentage cover	0.8	Cynodon dactylon	10	5
		Andropogon ischaemum		1
		Achilea milefolium		1
		Scabiosa columbaria		1
		Rumex acetosa		1
Date	30.09.2021	Species	%	van der Maarel
Plot No	10	Festuca rupicola	90	9
Percentage cover	0.8	Scabiosa columbaria	10	5
		Verbascum phoeniceum		1
		Setaria viridis		1
		Potentilla argentea		1
		Euphorbia cyparisias		1
Date	30.09.2021	Species	%	van der Maarel
Plot No	11	Festuca rupicola	80	9
Percentage cover	0.7	Euphorbia cyparisias	10	5
		Scabiosa columbaria		1
		Setaria viridis		1
		Verbascum phoeniceum		1
Date	04.10.2021.	Species	%	van der Maarel
Plot No	12	Euphorbia cyparisias	20	5
Percentage cover	0.7	Festuca rupicola	60	8
		Cynodon dactylon	15	5
		Verbascum sp	5	3
		Silene vulgaris		1
		Scabiosa columbaria		1
		Silene otites		1
		Convolvulus arvensis		1
		Achilea milefolium		1
Date	04.10.2021.	Species	%	van der Maarel
Plot No	13	Festuca rupicola	90	9
Percentage cover	0.9	Rumex acetosa	10	5
		Verbascum sp		1
		Silene vulgaris		1
		Asclepias syriaca		1
		Thymus sp.		1
		Erigeron canadensis		1
		Crataegus monogyna		1
		Erigeron anuus		1
Date	04.10.2021.	Species	%	van der Maarel
Plot No	14	Achilea milefolium	10	5
Percentage cover	0.9	Scabiosa columbaria	10	5
		Festuca rupicola	90	9
		Crataegus monogyna	5	3
		Galium verum	10	5
		Rumex acetosa	5	3
		Crepis sp.		1
		Rubus sp		1
		Tragopogon sp.		1
Date	04.10.2021.	Species	%	van der Maarel
Plot No	15	Festuca rupicola	90	9
Percentage cover	0.9	Galium verum	5	3
		Erigeron canadensis		1
		Potentila arenaria		1
		Verbascum sp.		1
		Asclepias syriaca		1
		Stipa sp.		1
		Rubus sp		1
Date	30.09.2021	Species	%	van der Maarel
Plot No	16	Stipa sp.	50	7
Percentage cover	0.7	Achilea milefolium	40	7
		Cynodon dactylon	10	5
		Potentila arenaria		1
		Crepis sp.		1
		Daucus carota		1
		Cirsium sp		1
		Tragopogon sp.		1
		Scabiosa columbaria		1
Date	30.09.2021	Species	%	van der Maarel
Plot No	17	Euphorbia cyparisias	10	5
Percentage cover	0.9	Festuca rupicola	90	9
		Silene vulgaris		1
		Chondrila juncea		1
		Potentila arenaria		1
		Crepis sp.		1
		Achilea milefolium		1
		Rumex acetosa		1
Date	30.09.2021	Species	%	van der Maarel
Plot No	18	Achilea milefolium	80	9
Percentage cover	0.7	Festuca rupicola	20	5
		Asclepias syriaca	1	1
		Daucus carota		1
		Crepis sp.		1
		Erigeron canadensis		1
		Ambrosia artemisifolia		1
		Cirsium sp		1
		Scabiosa columbaria		1
		Cynodon dactylon		1
Date	30.09.2021	Species	%	van der Maarel
Plot No	19	Cynodon dactylon	90	9
Percentage cover	0.7	Asclepias syriaca	9	5
		Erigeron canadensis	1	1
		Achilea milefolium		1
		Festuca rupicola		1
		Silene otites		1
		Ambrosia artemisifolia		1
		Crepis sp.		1
Date	30.09.2021	Species	%	van der Maarel
Plot No	20	Asclepias syriaca	10	5
Percentage cover	0.5	Cardus nutans	20	5
		Ambrosia artemisifolia	10	5
		Festuca rupicola	10	5
		Cynodon dactylon	5	3
		Verbascum sp		1
		Reseda lutea		1
		Erigeron canadensis	5	3
		Convolvulus arvensis	10	5
		Festuca rupicola		1
		Dianthus pontedereae	1	1
		Chondrila juncea	2	3
		Achilea milefolium	5	3
Date	30.09.2021	Species	%	van der Maarel
Plot No	21	Festuca rupicola	70	8
Percentage cover	0.8	Achilea milefolium	10	5
		Cynodon dactylon	10	5
		Chondrila juncea	9	5
		Rumex acetosa	1	1
		Crepis sp.		1
		Chondrila juncea		1
		Berteroa incana		1
		Cardus nutans		1
		Tragopogon sp.		1
		Cynodon dactylon		1
		Crataegus monogyna		1
		Convolvulus arvensis		1
Date	30.09.2021	Species	%	van der Maarel
Plot No	22	Asclepias syriaca	20	5
Percentage cover	0.7	Festuca rupicola	10	5
		Cynodon dactylon	20	5
		Erigeron canadensis	10	5
		Cardus nutans		1
		Crataegus monogyna		1
		Silene otites		1
		Scabiosa columbaria		1
		Sysimbrium sp.		1
		Verbascum.sp		1
		Ambrosia artemisifolia		1
		Achilea milefolium		1
		Daucus carota		1
		Setaria viridis		1
Date	30.09.2021	Species	%	van der Maarel
Plot No	23	Festuca rupicola	90	9
Percentage cover	0.9	Crataegus monogyna	5	3
		Euphorbia cyparisias	1	1
		Equisetum sp.		1
		Eringium sp.		1
		Achilea milefolium		1
		Celtis occidentalis		1
		Silene otites		1
		Setaria viridis		1
Date	30.09.2021	Species	%	van der Maarel
Plot No	24	Cynodon dactylon	80	9
Percentage cover	0.7	Ambrosia artemisifolia		1
		Chondrila juncea		1
		Festuca rupicola		1
		Asclepias syriaca		1
